# Supplementary material for: Genomic findings in non-cryptogenic cerebral palsy: a systematic review and meta-analysis
Source: Front Neurol. 2026 Jul 16;17:1871290. doi: 10.3389/fneur.2026.1871290 (PMC13422433; doi:10.3389/fneur.2026.1871290)
Supplement: Supplementary file 2 [file Table_1.XLSX]

## Sheet: Study decisions
Supplementary Data S2. Study-level extraction decisions and inclusion in quantitative analyses
Study	Year	Source cohort / testing context	Genomic test(s) used	Systematic genomic testing?	CP masquerader / diagnostic-interface cases reported?	Handling in this review	CNVs included in source-reported P/LP outcome?	VUS counted as positive?	Qualitative synthesis	Primary non-cryptogenic meta-analysis	Cryptogenic comparator analysis	Whole-cohort contextual analysis
May et al.	2021	CP cohort with extractable risk-factor groups	WES / sequencing-based testing	Yes	No separate masquerader category reported	No exclusion applied	Not clearly reported in extracted fields	No	Yes	Yes	Yes	Yes
Chopra et al.	2022	CP cohort including CP masqueraders and one unknown diagnostic category	WES	Yes	Yes: CP masqueraders and unknown diagnosis	Excluded from review denominators when separable	No / not part of primary extracted outcome	No	Yes	Yes	Yes	Yes
Mei et al.	2022	Pediatric CP cohort with clinical risk-factor groups	CES/WES with sequencing-based CNV detection	Yes	No separate masquerader category reported	No exclusion applied	Yes, if classified by the source study as P/LP and included in the reported outcome	No	Yes	Yes	Yes	Yes
Pavelekova et al.	2023	Dystonic neurodevelopmental cohort with CP and CP-like groups	WES	Yes	Yes: CP-like group reported separately	CP-like cases excluded; CP cohort retained	No / not part of primary extracted outcome	No	Yes	Yes	Yes	Yes
Wang et al.	2024	Large CP cohort with cryptogenic and non-cryptogenic groups	ES/GS-based SNV and CNV analysis	Yes	No separate masquerader category reported	No exclusion applied	Yes, if classified by the source study as P/LP and included in the reported outcome	No	Yes	Yes	Yes	Yes
Fehlings et al.	2024	Clinically representative CP WGS cohort	Trio-based WGS including SNVs/indels, CNVs, and mitochondrial variants	Yes	One case later lost the CP diagnosis / CP mimic reported	Not separately removable from aggregate subgroup data; retained and flagged	Yes, if classified by the source study as P/LP and included in the reported outcome	No	Yes	Yes	Yes	Yes
Santana-Almansa et al.	2024	CP sequencing cohort including masqueraders and unknown categories	Sequencing-based testing	Yes	Yes: CP masqueraders and unknown diagnostic categories	Excluded from review denominators when separable	No / not part of primary extracted outcome	No	Yes	Yes	Yes	Yes
Thys et al.	2026	CP secondary to perinatal cerebrovascular injury	Chromosomal microarray and exome sequencing / genomic testing	Yes	No separate masquerader category reported	No exclusion applied	Yes, if classified by the source study as P/LP and included in the reported outcome	No	Yes	Yes	No	Yes
Jin et al.	2020	Large trio-WES CP cohort with environmental / non-cryptogenic subgroup	Trio WES and burden/enrichment analyses	Yes	No explicit masquerader category; heterogeneous risk-factor categories	Qualitative synthesis only	No / not part of primary extracted outcome	No	Yes	No	No	No
Van Eyk et al.	2021	Unselected CP WGS cohort with clinically reportable variants and relevant stroke subgroup	WGS	Yes	No separate masquerader category reported	Qualitative synthesis only	Yes, described qualitatively when part of the source-reported findings	No	Yes	No	No	No
Yi et al.	2026	Korean Cerebral Palsy Registry; only clinically selected children underwent genetic testing	Karyotype, CMA, CES, WES, WGS	No	Registry excluded isolated hypotonia / clearly degenerative disorders, but positive results included genetic motor disorders outside CP, diagnostic-interface cases, and co-occurring conditions	Qualitative synthesis only; clinically selected tested subset and mixed diagnostic categories were not pooled	Yes, described qualitatively when part of the source-reported findings	No	Yes	No	No	No

## Sheet: Meta-analysis data
Supplementary Data S2. Dataset used for non-cryptogenic and cryptogenic meta-analyses
Study	Analysis group	Patients included, n	Reported P/LP findings, n	Reported P/LP frequency, %	Analysis inclusion	Extraction notes
May	Non-cryptogenic	123	10	0.0813008	Primary NC meta-analysis
May	Cryptogenic	28	4	0.142857	Cryptogenic comparator
Chopra	Non-cryptogenic	20	3	0.15	Primary NC meta-analysis	After excluding CP masqueraders and unknown diagnosis.
Chopra	Cryptogenic	24	7	0.291667	Cryptogenic comparator	After excluding CP masqueraders and unknown diagnosis.
Mei	Non-cryptogenic	85	14	0.164706	Primary NC meta-analysis	Risk-factor status available for 199/217.
Mei	Cryptogenic	114	55	0.482456	Cryptogenic comparator	Risk-factor status available for 199/217.
Pavelekova	Non-cryptogenic	36	5	0.138889	Primary NC meta-analysis	CP subgroup only; CP-like cases excluded.
Pavelekova	Cryptogenic	31	14	0.451613	Cryptogenic comparator	CP subgroup only; CP-like cases excluded.
Wang	Non-cryptogenic	1175	249	0.211915	Primary NC meta-analysis	Broad risk-factor-based definition; influential in heterogeneity.
Wang	Cryptogenic	403	138	0.342432	Cryptogenic comparator
Fehlings	Non-cryptogenic	289	32	0.110727	Primary NC meta-analysis	Risk-factor classification available for 312/327.
Fehlings	Cryptogenic	23	3	0.130435	Cryptogenic comparator	Risk-factor classification available for 312/327.
Santana-Almansa	Non-cryptogenic	96	7	0.0729167	Primary NC meta-analysis	After excluding CP masqueraders and unknown categories.
Santana-Almansa	Cryptogenic	81	25	0.308642	Cryptogenic comparator	After excluding CP masqueraders and unknown categories.
Thys	Non-cryptogenic	61	5	0.0819672	Primary NC meta-analysis	All cases had perinatal cerebrovascular injury; no cryptogenic comparator.
Analysis group	Studies, n	Patients included, n	Reported P/LP findings, n	Crude reported P/LP frequency, %
Non-cryptogenic	8	1885	325	0.172414
Cryptogenic	7	704	246	0.349432

## Sheet: Whole-cohort summary
Supplementary Data S2. Whole-cohort
Study	Patients included, n	Reported P/LP findings, n	Reported P/LP frequency, %	Included in whole-cohort contextual analysis?	Extraction notes
May	151	14	0.0927152	Yes	Whole CP cohort retained.
Chopra	44	10	0.227273	Yes	Excluded 5 CP masqueraders and 1 unknown diagnosis.
Mei	217	78	0.359447	Yes	Whole cohort retained for contextual summary.
Pavelekova	70	19	0.271429	Yes	Only CP subgroup retained; CP-like cases excluded.
Wang	1578	387	0.245247	Yes	Whole CP cohort retained.
Fehlings	327	37	0.11315	Yes	Whole cohort retained as source reports it; one reclassified case flagged in the decisions sheet.
Santana-Almansa	177	32	0.180791	Yes	Excluded CP masqueraders and unknown categories.
Thys	61	5	0.0819672	Yes	All cases were non-cryptogenic.
Summary	Patients included, n	Reported P/LP findings, n	Crude reported P/LP frequency, %
Whole-cohort total	2625	582	0.221714
