# Supplementary material for: Genomic findings in non-cryptogenic cerebral palsy: a systematic review and meta-analysis
Source: Front Neurol. 2026 Jul 16;17:1871290. doi: 10.3389/fneur.2026.1871290 (PMC13422433; doi:10.3389/fneur.2026.1871290)
Supplement: Supplementary file 3 [file Table_2.XLSX]

## Sheet: Search strategy
Supplementary Data S3. Search strategy
SCOPUS:	TITLE-ABS-KEY("cerebral palsy" OR "cerebral palsies" OR "cerebral paralys*" OR "spastic cerebral palsy" OR "dyskinetic cerebral palsy" OR "ataxic cerebral palsy")
	AND
	TITLE-ABS-KEY("genetic testing" OR "genetic diagnosis" OR "genetic diagnoses" OR "genetic finding" OR "genetic findings" OR "genetic result" OR "genetic results" OR "molecular diagnosis" OR "molecular diagnoses" OR "molecular testing" OR "diagnostic yield" OR "exome sequencing" OR "whole exome sequencing" OR WES OR "whole genome sequencing" OR WGS OR "next generation sequencing" OR NGS OR "pathog…
	AND NOT
	(DOCTYPE(re) OR TITLE("review" OR "systematic review" OR "meta-analysis" OR metaanalysis OR "scoping review" OR "narrative review" OR "literature review" OR "umbrella review"))
682 results
PUBMED:	(("Cerebral Palsy"[MeSH Terms] OR "cerebral palsy"[tiab] OR "cerebral palsies"[tiab] OR "cerebral paralys*"[tiab] OR "spastic cerebral palsy"[tiab] OR "dyskinetic cerebral palsy"[tiab] OR "ataxic cerebral palsy"[tiab] OR "hemiplegic cerebral palsy"[tiab] OR "diplegic cerebral palsy"[tiab] OR "quadriplegic cerebral palsy"[tiab])
	AND
	(non-cryptogenic[tiab] OR noncryptogenic[tiab] OR "non cryptogenic"[tiab] OR "known etiology"[tiab] OR "known aetiology"[tiab] OR "known cause"[tiab] OR "known causes"[tiab] OR "identified etiology"[tiab] OR "identified aetiology"[tiab] OR "acquired cerebral palsy"[tiab] OR acquired[tiab] OR etiolog*[tiab] OR aetiolog*[tiab] OR causal[tiab] OR cause*[tiab] OR prenatal[tiab] OR antenatal[tiab] OR …
	AND
	("Genetic Testing"[MeSH Terms] OR "Genetic Predisposition to Disease"[MeSH Terms] OR "Mutation"[MeSH Terms] OR "Genotype"[MeSH Terms] OR "Genetic Variation"[MeSH Terms] OR "Genetic Association Studies"[MeSH Terms] OR "Polymorphism, Genetic"[MeSH Terms] OR "Exome Sequencing"[MeSH Terms] OR "Whole Genome Sequencing"[MeSH Terms] OR "High-Throughput Nucleotide Sequencing"[MeSH Terms] OR genetic*[tiab…
	NOT
	("Review"[Publication Type] OR "Systematic Review"[Publication Type] OR "Meta-Analysis"[Publication Type] OR "review"[ti] OR "systematic review"[ti] OR "meta-analysis"[ti] OR "metaanalysis"[ti] OR "scoping review"[ti] OR "narrative review"[ti] OR "literature review"[ti] OR "umbrella review"[ti])
687 results
Date of last search: 30th May 2026

## Sheet: Full-text exclusions
Supplementary Data S3. Full-text reports excluded (n=25)
Study	Year	Article title	DOI	Primary reason for exclusion	Specific reason for exclusion
Amor et al.	2001	Genetic factors in athetoid cerebral palsy	10.1177/08830738010160110301	No eligible diagnostic sequencing yield	No WES, WGS, or eligible diagnostic gene-panel testing was performed.
O’Callaghan et al.	2013	Genetic and clinical contributions to cerebral palsy: a multi-variable analysis	10.1111/jpc.12279	No eligible diagnostic sequencing yield	Candidate SNP association study; no diagnostic WES, WGS, or eligible gene-panel testing was performed, and no eligible subgroup diagnostic yield was reported.
Spagnoli et al.	2014	Retrospective study of the investigations of children presenting with lower limbs spasticity in a single institution	10.1055/s-0033-1363297	No eligible diagnostic sequencing yield	Diagnostic-workup study of lower-limb spasticity; no systematic WES or WGS testing was performed, and no extractable CP subgroup diagnostic yield was available.
Segel et al.	2015	Copy number variations in cryptogenic cerebral palsy	10.1212/WNL.0000000000001494	No eligible diagnostic sequencing yield	Genetic testing was limited to chromosomal microarray-based CNV detection; no eligible WES or WGS diagnostic yield was available.
McMichael et al.	2015	Whole-exome sequencing points to considerable genetic heterogeneity of cerebral palsy	10.1038/mp.2014.189	No extractable subgroup-specific yield	The study did not formally define cryptogenic and non-cryptogenic CP subgroups; therefore, subgroup-specific diagnostic yield could not be extracted.
Oskoui et al.	2015	Clinically relevant copy number variations detected in cerebral palsy	10.1038/ncomms8949	No eligible diagnostic sequencing yield	Genetic testing was limited to chromosomal microarray-based CNV detection; no eligible WES or WGS diagnostic yield was available.
Schnekenberg et al.	2015	De novo point mutations in patients diagnosed with ataxic cerebral palsy	10.1093/brain/awv117	Ineligible or selected cohort	Highly selected case series of congenital ataxia or ataxic CP; not an eligible unselected CP cohort, and no extractable subgroup-specific diagnostic yield was available.
Takezawa et al.	2018	Genomic analysis identifies masqueraders of full-term cerebral palsy	10.1002/acn3.551	Ineligible or insufficient eligible sample	Only two cases appeared to fall within the non-cryptogenic group; the eligible sample was insufficient for quantitative synthesis.
Zhu et al.	2018	Identification of pathways and genes associated with cerebral palsy	10.1007/s13258-018-0729-6	No extractable subgroup-specific yield	Non-cryptogenic CP was not defined or was excluded; no extractable subgroup-specific diagnostic yield was available.
Zarrei et al.	2018	De novo and rare inherited copy-number variations in the hemiplegic form of cerebral palsy	10.1038/gim.2017.83	No eligible diagnostic sequencing yield	CNV-only outcome; no eligible WES or WGS diagnostic yield was available.
Corbett et al.	2018	Pathogenic copy number variants that affect gene expression contribute to genomic burden in cerebral palsy	10.1038/s41525-018-0073-4	No extractable subgroup-specific yield	CNVs inferred from exome data were reported, but no extractable WES/WGS diagnostic yield stratified by cryptogenic or non-cryptogenic CP was available.
Van Eyk et al.	2018	Analysis of 182 cerebral palsy transcriptomes points to dysregulation of trophic signalling pathways and overlap with autism	10.1038/s41398-018-0136-4	No eligible diagnostic sequencing yield	Primarily transcriptomic/RNA-seq study; WES data were secondary, and no eligible diagnostic yield by cryptogenic or non-cryptogenic subgroup was reported.
Van Eyk et al.	2019	Targeted resequencing identifies genes with recurrent variation in cerebral palsy	10.1038/s41525-019-0101-z	No extractable subgroup-specific yield	Cryptogenic and non-cryptogenic CP subgroups and the denominator of non-cryptogenic cases tested were not available.
Rosello et al.	2020	Hidden etiology of cerebral palsy: genetic and clinical heterogeneity and efficient diagnosis by next-generation sequencing	10.1038/s41390-020-01250-3	No extractable subgroup-specific yield	Cryptogenic cohort only; no eligible non-cryptogenic CP subgroup was available.
Kitai et al.	2021	Functional outcomes of children with dyskinetic cerebral palsy depend on etiology and gestational age	10.1016/j.ejpn.2020.11.002	No eligible diagnostic sequencing yield	Genetic abnormalities were collected only when available from clinical records; no systematic WES/WGS testing or extractable denominator was available.
Moreno-De-Luca et al.	2021	Molecular diagnostic yield of exome sequencing in patients with cerebral palsy	10.1001/jama.2020.26148	No extractable subgroup-specific yield	Non-cryptogenic CP was not defined or was excluded; no extractable subgroup-specific diagnostic yield was available.
Horber et al.	2023	Prevalence, clinical features, neuroimaging, and genetic findings in children with ataxic cerebral palsy in Europe	10.1212/WNL.0000000000207851	No eligible diagnostic sequencing yield	Genetic data were based on recorded syndromes or free-text registry information; no systematic WES/WGS diagnostic yield was available.
Thys et al.	2024	The genetic puzzle of cerebral palsy: results of a monocentric study	10.1016/j.pediatrneurol.2024.07.019	No extractable subgroup-specific yield	Cryptogenic cohort only; no eligible non-cryptogenic CP subgroup was available.
Arkar Silan et al.	2025	Unravelling genetic etiology of cerebral palsy: findings from a Slovenian pediatric cohort	10.3389/fneur.2025.1615449	No extractable subgroup-specific yield	Non-cryptogenic CP was not defined or was excluded; no extractable subgroup-specific diagnostic yield was available.
Berry et al.	2025	Genetic diagnostic yield by MRI pattern in children with cerebral palsy: a population-based study	10.1016/j.ebiom.2025.106013	No extractable subgroup-specific yield	Non-cryptogenic CP was not defined or was excluded; no extractable subgroup-specific diagnostic yield was available.
Sardesai et al.	2025	Yield of whole exome sequencing in children with cryptogenic cerebral palsy	10.1016/j.pediatrneurol.2025.06.023	Ineligible or selected cohort	Study restricted to children with cryptogenic CP; no non-cryptogenic CP subgroup or acquired/perinatal risk-factor subgroup was available for extraction.
Almeida do Valle et al.	2026	Neuroimaging to genetics: unraveling the etiology of cerebral palsy in children from Southern Brazil	10.1177/08830738251346918	No extractable subgroup-specific yield	Non-cryptogenic cases were present, but no predefined cryptogenic/non-cryptogenic subgroup yield was extractable.
Zhang et al.	2026	Integrating genome and RNA sequencing to enhance diagnostic precision in cerebral palsy	10.1186/s12887-026-06861-z	No extractable subgroup-specific yield	Non-cryptogenic CP was not defined or was excluded; no extractable subgroup-specific diagnostic yield was available.
Arterbery et al.	2026	A phenotypic paradigm for cerebral palsy genetics	10.64898/2026.01.13.25341946	No extractable subgroup-specific yield	Global WGS yield was reported without stratification by cryptogenic/non-cryptogenic status or perinatal/neonatal risk factors.
Yigit et al.	2026	Unmasking genetic etiologies in neurodevelopmental disorders characterized by cerebral palsy: insights from integrative genomic approaches	10.3389/fneur.2026.1742186	Ineligible or selected cohort	Cohort mainly represented unresolved or cryptogenic CP, or CP-like phenotypes, with well-defined non-genetic etiologies excluded.
Abbreviations: CNV, copy number variant; CP, cerebral palsy; WES, whole-exome sequencing; WGS, whole-genome sequencing.

## Sheet: Qualitative only
Supplementary Data S3. Qualitative synthesis only (n=3)
Study	Year		DOI	Primary reason for exclusion fron quantitative synthesis	Specific reason for exclusion	Primary reason for inclusion in qualitative synthesis
Jin et al.	2020	Mutations disrupting neuritogenesis genes confer risk for cerebral palsy	10.1038/s41588-020-0695-1	No extractable subgroup-specific yield	Excluded from meta-analysis because the quantitative genetic contribution was based on predicted damaging variants, candidate genes and enrichment/burden estimates, rather than extractable patient-level clinically adjudicated P/LP diagnostic yield in the non-cryptogenic subgroup.	Included qualitatively because it analysed WES in a large CP trio cohort and included a clearly defined environmental/non-cryptogenic subgroup.
Van Eyk et al.	2021	Yield of clinically reportable genetic variants in unselected cerebral palsy by whole genome sequencing	10.1038/s41525-021-00238-0	No extractable subgroup-specific yield	Non-cryptogenic CP was not defined or was excluded; no extractable subgroup-specific diagnostic yield was available.	Unselected CP cohort assessed by whole-genome sequencing, including patients with perinatal/neuroimaging risk factors and a defined stroke/cardiovascular genetic subgroup
Yi et al.	2026	Genetic testing and genetic findings in Korean children with cerebral palsy	10.1111/dmcn.70282	Selected testing strategy	Genetic testing was performed only in a clinically selected subset; an unbiased subgroup-specific diagnostic yield could not be estimated.	Reported genetic findings according to the presence or absence of perinatal risk factors in a large CP registry.

## Sheet: Inclusions
Supplementary Data S3. Quantitative and qualitative synthesis (n=8)
Study	Year	Article title	DOI
May et al.	2021	Genetic testing in individuals with cerebral palsy	10.1111/dmcn.14948
Chopra et al.	2022	Mendelian etiologies identified with whole exome sequencing in cerebral palsy	10.1002/acn3.51506
Mei et al.	2022	Genetic spectrum identified by exome sequencing in a Chinese pediatric cerebral palsy cohort	10.1016/j.jpeds.2021.11.019
Pavelekova et al.	2023	Predictors of whole exome sequencing in dystonic cerebral palsy and cerebral palsy-like disorders	10.1016/j.parkreldis.2023.105352
Santana-Almansa et al.	2024	Clinical utility of a genetic diagnosis in individuals with cerebral palsy and related motor disorders	10.1002/acn3.51942
Fehlings et al.	2024	Comprehensive whole-genome sequence analyses provide insights into the genomic architecture of cerebral palsy	10.1038/s41588-024-01686-x
Wang et al.	2024	Exome sequencing reveals genetic heterogeneity and clinically actionable findings in children with cerebral palsy	10.1038/s41591-024-02912-z
Thys et al.	2026	Elucidating the Genetic Landscape of Cerebral Palsy Following Perinatal Cerebrovascular Events	10.1016/j.pediatrneurol.2025.09.023
