# Supplementary material for: Genomic findings in non-cryptogenic cerebral palsy: a systematic review and meta-analysis
Source: Front Neurol. 2026 Jul 16;17:1871290. doi: 10.3389/fneur.2026.1871290 (PMC13422433; doi:10.3389/fneur.2026.1871290)
Supplement: Supplementary file 4 [file Table_3.XLSX]

## Sheet: RoB
Supplementary Data S4: Risk of bias assessment
Study	Year	D1 Cohort source	D2 Sampling	D3 Participant description	D4 C/NC classification	D5 Genetic testing	D6 Variant interpretation	D7 Patient-level diagnostic outcome	D8 Denominator clarity	D9 Reporting clarity	Overall RoB	Main concern	Quantitative suitability	Qualitative suitability
May et al.	2021	Low	High/Unclear	Low	Low	Low	Low	Low	Low	Low	Moderate	Convenience and physician-referred single-centre cohort, potentially introducing selection bias; however, subgroup denominators, risk-factor classification, WES approach, and patient-level diagnostic outcomes were clearly reported.	Yes	Yes
Chopra et al.	2022	Low	High/Unclear	Low	Low	Low	Low	Low/Unclear	Low	Low	Moderate	Referral-based tertiary-centre cohort with small subgroup sizes. Two non-cryptogenic cases had P/LP findings whose contribution to the cerebral palsy phenotype was considered incomplete or uncertain, although patient-level diagnostic data and subgroup denominators were clearly reported.	Yes	Yes
Mei et al.	2022	Low	Low/Unclear	Low	Low	Low	Low	Low	Low	Low	Moderate	Main concerns are tertiary-centre selection bias, mixed CES/WES testing, and unequal availability of parental segregation data.	Yes	Yes
Pavelekova et al.	2023	Low/Unclear	High	Low	Low	Low	Low	Low	Low	Low	Moderate	Enriched for dystonic early-onset neurodevelopmental disorders recruited from tertiary movement disorder centres and is not representative of all CP.	Yes	Yes
Wang et al.	2023	Low/Unclear	High/Unclear	Low	Low	Low	Low	Low/Unclear	Low	Low	Moderate	Main concerns are non-population-based ascertainment, substantial refusals/exclusions during recruitment, mostly proband-only ES, inclusion of ES-derived CNVs, and potential misclassification of CP.	Yes	Yes
Fehlings et al.	2024	Low	Low/Unclear	Low	Low	Low	Low	Low	Low	Low	Moderate	Selection by trio availability, use of a broad genomic diagnostic outcome including SNVs/indels, CNVs and mitochondrial variants, and inclusion of one case later reclassified as a CP masquerader. Cryptogenic/non-cryptogenic subgroup extraction was possible using supplementary risk-factor data.	Yes	Yes
Santana-Almansa et al.	2024	Low/Unclear	High/Unclear	Low	Low	Low	Low	Low	Low	Low/Unclear	Moderate	Tertiary-centre/institutional ES ascertainment, enrichment for complex or suspected genetic phenotypes, inclusion of CP masqueraders in the broader study, and overlap with the previously published Chopra cohort.	Yes	Yes
Thys et al.	2026	Low	High/Unclear	Low	Low	Low/Unclear	Low	Low	Low	Low	Moderate	Selection bias due to its monocentric, highly enriched design focused on perinatal cerebrovascular injury, with exclusion of several other non-genetic risk factors and some heterogeneity in the genetic testing strategy.	Yes	Yes
Van Eyk et al.	2021	Low	Low/Unclear	Low	Unclear	Low	Low	Low/Unclear	Low/Unclear	Low	High for quantitative pooling; Moderate for qualitative interpretation	Relevant CP cohort and genetic findings, but no extractable predefined C/NC subgroup diagnostic yield for quantitative pooling.	No	Yes
Jin et al.	2020	Low	High/Unclear	Low	Low	Low/Unclear	High	High	Low/Unclear	Unclear	High for quantitative pooling; Moderate for qualitative interpretation	Outcome is based on predicted damaging variants/candidate genes/burden or enrichment rather than extractable patient-level clinically adjudicated P/LP diagnoses in the NC subgroup.	No	Yes
Yi et al.	2026	Low	High	Low	High/Unclear	High/Unclear	Low/Unclear	Low/Unclear	High/Unclear	Unclear	High for quantitative pooling; Moderate for qualitative interpretation	Genetic testing was performed in a clinically selected minority of participants and used heterogeneous testing modalities. The reported positivity rate reflects a selected tested subgroup rather than systematic diagnostic yield in an unselected CP cohort. C/NC subgroup-specific diagnostic yield is not directly extractable.	No	Yes

## Sheet: Addapted_domains
Supplementary Data S4: Risk of bias assessment
Domain	Adapted question	Low risk	High or unclear risk / concern
D1. Cohort source	Is the cerebral palsy cohort clearly defined?	Registry-based, population-based, consecutive, multicentre, or clearly defined clinical CP cohort.	Unclear cohort source, mixed neurodevelopmental phenotypes, or CP not clearly delimited.
D2. Sampling strategy	Was inclusion or genetic testing systematic rather than selectively based on genetic suspicion?	Consecutive or broad testing of the eligible cohort, or clearly predefined testing strategy.	Testing restricted to patients selected because clinicians suspected a genetic disorder, or unclear selection process.
D3. Participant description	Are participants and clinical setting described sufficiently?	Age, CP subtype, functional severity, neuroimaging, risk factors, and relevant associated phenotypes described sufficiently to assess comparability.	Insufficient clinical description to assess cohort comparability or phenotype robustness.
D4. Cryptogenic/non-cryptogenic classification	Is the cryptogenic/non-cryptogenic classification explicit or reproducibly extractable?	Clear operational definition or extractable acquired, environmental, antenatal, perinatal, neonatal, vascular, or postnatal risk-factor groups.	Ambiguous, post hoc, mixed, weakly inferred, or non-reproducible classification.
D5. Genetic testing	Was the genetic testing method described and reasonably uniform within the analysed group?	WES, WGS, or diagnostic NGS panel clearly described and applied consistently to the analysed denominator.	Heterogeneous, selectively applied, or poorly described genetic testing; sequencing denominator unclear.
D6. Variant interpretation	Were variants interpreted using clinical pathogenicity criteria?	ACMG/ACMG-like P/LP classification, clinical diagnostic adjudication, and segregation or inheritance assessment when available.	Predicted damaging variants only, candidate-gene prioritisation, burden/enrichment analyses, or no patient-level clinical interpretation.
D7. Patient-level diagnostic outcome	Is the numerator a patient-level clinically adjudicated molecular diagnosis or clinically contributory P/LP finding?	Number of individuals with causal, probably causal, diagnostic, or clinically contributory P/LP findings extractable.	No patient-level diagnostic numerator for the relevant subgroup, or findings reported only at variant/gene/burden level.
D8. Denominator clarity	Is the denominator for diagnostic yield clear by subgroup?	Number tested in each relevant subgroup is clear, non-overlapping, and reproducibly extractable.	Ambiguous denominator, selected tested subset not separable, overlapping subgroup counts, or unclear total tested.
D9. Reporting clarity	Are methods and results sufficiently transparent for reproducible extraction?	Numerators, denominators, subgroup definitions, testing approach, and variant interpretation are directly reported or reproducibly reconstructed.	Insufficient reporting to reproduce data extraction or assess subgroup-specific diagnostic yield.
