# Supplementary material for: Genomic findings in non-cryptogenic cerebral palsy: a systematic review and meta-analysis
Source: Front Neurol. 2026 Jul 16;17:1871290. doi: 10.3389/fneur.2026.1871290 (PMC13422433; doi:10.3389/fneur.2026.1871290)
Supplement: Supplementary file 5 [file Table_4.XLSX]

## Sheet: Wilson_confidence
Supplementary Data S5. Wilson-informed phenotype-confidence assessment of included studies
Study	Role in present review	Assessment source	C1: CP definition cited	C2: CP diagnosis reconfirmed at recruitment	C3: Inclusion/exclusion criteria compatible with CP definition	C4: CP diagnosis reconfirmed ≥4 years or infant MRI/GMA/HINE criteria	C5: CP motor disorder described	C6: Individual-level phenotype data available	Fulfilled criteria (Yes only)	Wilson-informed phenotype confidence	Source DOI / URL
van Eyk et al. 2021	Qualitative-only / contextual synthesis	Taken directly from Wilson et al.								High	https://doi.org/10.1038/s41525-021-00238-0; Wilson: https://doi.org/10.1177/08830738241277231
May et al. 2021	Quantitative synthesis	Taken directly from Wilson et al.								Moderate	https://doi.org/10.1111/dmcn.14948; Wilson: https://doi.org/10.1177/08830738241277231
Chopra et al. 2022	Quantitative synthesis	Taken directly from Wilson et al.								High	https://doi.org/10.1002/acn3.51506; Wilson: https://doi.org/10.1177/08830738241277231
Mei et al. 2022	Quantitative synthesis	Taken directly from Wilson et al.								Moderate	https://doi.org/10.1016/j.jpeds.2021.11.019; Wilson: https://doi.org/10.1177/08830738241277231
Pavelekova et al. 2023	Quantitative synthesis	Taken directly from Wilson et al.								Moderate	https://doi.org/10.1016/j.parkreldis.2023.105352; Wilson: https://doi.org/10.1177/08830738241277231
Fehlings et al. 2024	Quantitative synthesis	Taken directly from Wilson et al.								High	https://doi.org/10.1038/s41588-024-01686-x; Wilson: https://doi.org/10.1177/08830738241277231
Wang et al. 2024	Quantitative synthesis	Assessed in the present review using Wilson criteria	Yes	No/unclear	Yes	No	Yes	No/partial	3	Moderate	https://doi.org/10.1038/s41591-024-02912-z
Santana-Almansa et al. 2024	Quantitative synthesis (non-cryptogenic only)	Assessed in the present review using Wilson criteria	Yes	No/unclear	Yes	No/unclear	Yes	No/partial	3	Moderate	https://doi.org/10.1002/acn3.51942
Thys et al. 2026	Qualitative-only / contextual synthesis	Assessed in the present review using Wilson criteria	Yes	Yes	Yes	No	Yes	No/partial	4	Moderate	https://doi.org/10.1016/j.pediatrneurol.2025.09.023
Jin et al. 2020	Qualitative-only / excluded from quantitative pooling	Assessed in the present review using Wilson criteria	Yes	Yes	Yes	No/unclear	Yes	Yes	5	High	https://doi.org/10.1101/2020.06.19.162586
Yi et al. 2026	Optional row if retained after updated eligibility review	Assessed in the present review using Wilson criteria	Yes	Yes	Yes	No	Yes	No/partial	4	Moderate	https://doi.org/10.1111/dmcn.70282

## Sheet: Legend
Abbreviation / term	Definition
C1	The study defined cerebral palsy with a cited definition synonymous with current gold standard definition.
C2	The study ensured that the clinical diagnosis of cerebral palsy was reconfirmed in all participants at recruitment.
C3	Participant inclusion and exclusion criteria met the clinical definition of cerebral palsy.
C4	Diagnosis of CP was reconfirmed at or after 4 years of age, unless infant MRI/GMA/HINE criteria were completed.
C5	CP motor disorders of study participants were well described.
C6	Individual phenotyping data were provided, allowing assessment of topography, severity, associated conditions, etc.
Confidence thresholds	High: ≥5 fulfilled criteria; Moderate: 3-4 fulfilled criteria; Low: ≤2 fulfilled criteria.
Reference	Wilson YA et al. Clinically Relevant Genes Identified in Cerebral Palsy Cohorts Following Evaluation of the Clinical Description and Phenotype: A Systematic Review. J Child Neurol. 2024;39(13-14):500-509. https://doi.org/10.1177/08830738241277231
