# Supplementary material for: Genomic findings in non-cryptogenic cerebral palsy: a systematic review and meta-analysis
Source: Front Neurol. 2026 Jul 16;17:1871290. doi: 10.3389/fneur.2026.1871290 (PMC13422433; doi:10.3389/fneur.2026.1871290)
Supplement: Supplementary file 6 [file Table_5.XLSX]

## Sheet: Sensitivity_summary
Supplementary Data S6: Sensitivity analysis
Analysis	Sensitivity	Excluded_studies	k	Cases	Total	Crude_percent	Pooled_percent	CI95_lower_percent	CI95_upper_percent	I2_percent	tau2	p_heterogeneity
Global	Full	None	8	582	2625	22.2	18.6	11.7	28.2	90	0.3574	<0.0001
Global	Excluding Wang	Wang et al. (2024)	7	195	1047	18.6	17.6	10.1	28.9	90.8	0.4099	<0.0001
Global	Excluding Chopra	Chopra et al. (2022)	7	572	2581	22.2	18	10.4	29.4	91.4	0.4134	<0.0001
Global	Excluding Wang and Chopra	Chopra et al. (2022); Wang et al. (2024)	6	185	1003	18.4	16.8	8.5	30.6	92.3	0.4807	<0.0001
Non-cryptogenic	Full	None	8	325	1885	17.2	12.6	8.9	17.6	80.6	0.162	<0.0001
Non-cryptogenic	Excluding Wang	Wang et al. (2024)	7	76	710	10.7	11	8.4	14.4	0.3	0.0042	0.4213
Non-cryptogenic	Excluding Chopra	Chopra et al. (2022)	7	322	1865	17.3	12.4	8.3	18.1	83.3	0.1787	<0.0001
Non-cryptogenic	Excluding Wang and Chopra	Chopra et al. (2022); Wang et al. (2024)	6	73	690	10.6	10.8	7.9	14.8	12.1	0.0133	0.3378
Cryptogenic	Full	None	7	246	704	34.9	32.3	21	46.1	69.9	0.2232	0.0029
Cryptogenic	Excluding Wang	Wang et al. (2024)	6	108	301	35.9	30.9	17.1	49.1	73.9	0.3544	0.0018
Cryptogenic	Excluding Chopra	Chopra et al. (2022)	6	239	680	35.1	32.2	18.6	49.7	74.3	0.296	0.0016
Cryptogenic	Excluding Wang and Chopra	Chopra et al. (2022); Wang et al. (2024)	5	101	277	36.5	30.5	13.6	55.1	78.2	0.4868	0.0010

## Sheet: Subgroup_comparison
Analysis	Sensitivity	k	Cases	Total	Crude_percent	Pooled_percent	CI95_lower_percent	CI95_upper_percent	I2_percent	tau2	p_heterogeneity	Between_subgroup_Q	Between_subgroup_df	Between_subgroup_p
Cryptogenic	Full	7	246	704	34.9	32.3	21	46.1	69.9	0.2232	0.0029	16.928	1	<0.0001
Non-cryptogenic	Full	8	325	1885	17.2	12.6	8.9	17.6	80.6	0.162	<0.0001	16.928	1	<0.0001
Cryptogenic	Excluding Wang	6	108	301	35.9	30.9	17.1	49.1	73.9	0.3544	0.0018	15.605	1	<0.0001
Non-cryptogenic	Excluding Wang	7	76	710	10.7	11	8.4	14.4	0.3	0.0042	0.4213	15.605	1	<0.0001
Cryptogenic	Excluding Chopra	6	239	680	35.1	32.2	18.6	49.7	74.3	0.296	0.0016	12.794	1	0.0003
Non-cryptogenic	Excluding Chopra	7	322	1865	17.3	12.4	8.3	18.1	83.3	0.1787	<0.0001	12.794	1	0.0003
Cryptogenic	Excluding Wang and Chopra	5	101	277	36.5	30.5	13.6	55.1	78.2	0.4868	0.0010	10.639	1	0.0011
Non-cryptogenic	Excluding Wang and Chopra	6	73	690	10.6	10.8	7.9	14.8	12.1	0.0133	0.3378	10.639	1	0.0011

## Sheet: LOO_Global
Analysis	Omitted	k_full	Cases_full	Total_full	Pooled_full_percent	CI95_full	I2_full_percent	tau2_full	p_heterogeneity_full	k_omit	Cases_omit	Total_omit	Pooled_omit_percent	CI95_omit	I2_omit_percent	tau2_omit	p_heterogeneity_omit	Change_pooled_percent	Absolute_change_pooled_percent	Change_I2_percent
Global	Mei et al. (2022)	8	582	2625	18.6	11.7-28.2	90	0.3574	<0.0001	7	504	2408	16.6	10.5-25.1	87.6	0.2433	<0.0001	-2	2	-2.4
Global	May et al. (2021)	8	582	2625	18.6	11.7-28.2	90	0.3574	<0.0001	7	568	2474	20.4	12.7-31.1	89	0.3003	<0.0001	1.8	1.8	-1
Global	Fehlings et al. (2024)	8	582	2625	18.6	11.7-28.2	90	0.3574	<0.0001	7	545	2298	20	12-31.5	86.3	0.3454	<0.0001	1.4	1.4	-3.7
Global	Thys et al. (2026)	8	582	2625	18.6	11.7-28.2	90	0.3574	<0.0001	7	577	2564	20	12.5-30.5	90.5	0.3219	<0.0001	1.4	1.4	0.5
Global	Pavelekova et al. (2023)	8	582	2625	18.6	11.7-28.2	90	0.3574	<0.0001	7	563	2555	17.5	10.2-28.3	91.4	0.3889	<0.0001	-1.1	1.1	1.4
Global	Wang et al. (2024)	8	582	2625	18.6	11.7-28.2	90	0.3574	<0.0001	7	195	1047	17.6	10.1-28.9	90.8	0.4099	<0.0001	-1	1	0.8
Global	Chopra et al. (2022)	8	582	2625	18.6	11.7-28.2	90	0.3574	<0.0001	7	572	2581	18	10.4-29.4	91.4	0.4134	<0.0001	-0.6	0.6	1.4
Global	Santana Alm et al. (2024)	8	582	2625	18.6	11.7-28.2	90	0.3574	<0.0001	7	550	2448	18.5	10.5-30.5	91.1	0.4322	<0.0001	-0.1	0.1	1.1

## Sheet: LOO_Non_cryptogenic
Analysis	Omitted	k_full	Cases_full	Total_full	Pooled_full_percent	CI95_full	I2_full_percent	tau2_full	p_heterogeneity_full	k_omit	Cases_omit	Total_omit	Pooled_omit_percent	CI95_omit	I2_omit_percent	tau2_omit	p_heterogeneity_omit	Change_pooled_percent	Absolute_change_pooled_percent	Change_I2_percent
Non-cryptogenic	Wang et al. (2024)	8	325	1885	12.6	8.9-17.6	80.6	0.162	<0.0001	7	76	710	11	8.4-14.4	0.3	0.0042	0.4213	-1.6	1.6	-80.3
Non-cryptogenic	Santana Alm et al. (2024)	8	325	1885	12.6	8.9-17.6	80.6	0.162	<0.0001	7	318	1789	13.5	9.4-19	79.3	0.1453	<0.0001	0.9	0.9	-1.3
Non-cryptogenic	May et al. (2021)	8	325	1885	12.6	8.9-17.6	80.6	0.162	<0.0001	7	315	1762	13.4	9.2-19.2	78.6	0.1516	<0.0001	0.8	0.8	-2
Non-cryptogenic	Mei et al. (2022)	8	325	1885	12.6	8.9-17.6	80.6	0.162	<0.0001	7	311	1800	11.9	8-17.5	83.3	0.1867	<0.0001	-0.7	0.7	2.7
Non-cryptogenic	Thys et al. (2026)	8	325	1885	12.6	8.9-17.6	80.6	0.162	<0.0001	7	320	1824	13.1	8.9-18.8	81.4	0.1641	<0.0001	0.5	0.5	0.8
Non-cryptogenic	Chopra et al. (2022)	8	325	1885	12.6	8.9-17.6	80.6	0.162	<0.0001	7	322	1865	12.4	8.3-18.1	83.3	0.1787	<0.0001	-0.2	0.2	2.7
Non-cryptogenic	Pavelekova et al. (2023)	8	325	1885	12.6	8.9-17.6	80.6	0.162	<0.0001	7	320	1849	12.4	8.2-18.2	83.1	0.1852	<0.0001	-0.2	0.2	2.5
Non-cryptogenic	Fehlings et al. (2024)	8	325	1885	12.6	8.9-17.6	80.6	0.162	<0.0001	7	293	1596	12.8	8.4-19.1	76.5	0.1952	0.0003	0.2	0.2	-4.1

## Sheet: LOO_Cryptogenic
Analysis	Omitted	k_full	Cases_full	Total_full	Pooled_full_percent	CI95_full	I2_full_percent	tau2_full	p_heterogeneity_full	k_omit	Cases_omit	Total_omit	Pooled_omit_percent	CI95_omit	I2_omit_percent	tau2_omit	p_heterogeneity_omit	Change_pooled_percent	Absolute_change_pooled_percent	Change_I2_percent
Cryptogenic	May et al. (2021)	7	246	704	32.3	21-46.1	69.9	0.2232	0.0029	6	242	676	35.4	24.2-48.5	66.4	0.1204	0.0109	3.1	3.1	-3.5
Cryptogenic	Fehlings et al. (2024)	7	246	704	32.3	21-46.1	69.9	0.2232	0.0029	6	243	681	35.1	23.8-48.2	67.5	0.1373	0.0088	2.8	2.8	-2.4
Cryptogenic	Pavelekova et al. (2023)	7	246	704	32.3	21-46.1	69.9	0.2232	0.0029	6	232	673	30	17.8-45.9	73.1	0.2654	0.0023	-2.3	2.3	3.2
Cryptogenic	Mei et al. (2022)	7	246	704	32.3	21-46.1	69.9	0.2232	0.0029	6	191	590	30.2	19.7-43.2	51.7	0.0945	0.0660	-2.1	2.1	-18.2
Cryptogenic	Wang et al. (2024)	7	246	704	32.3	21-46.1	69.9	0.2232	0.0029	6	108	301	30.9	17.1-49.1	73.9	0.3544	0.0018	-1.4	1.4	4
Cryptogenic	Santana Alm et al. (2024)	7	246	704	32.3	21-46.1	69.9	0.2232	0.0029	6	221	623	31.7	17.8-49.9	73.7	0.3357	0.0019	-0.6	0.6	3.8
Cryptogenic	Chopra et al. (2022)	7	246	704	32.3	21-46.1	69.9	0.2232	0.0029	6	239	680	32.2	18.6-49.7	74.3	0.296	0.0016	-0.1	0.1	4.4
