# Supplementary material for: Genomic findings in non-cryptogenic cerebral palsy: a systematic review and meta-analysis
Source: Front Neurol. 2026 Jul 16;17:1871290. doi: 10.3389/fneur.2026.1871290 (PMC13422433; doi:10.3389/fneur.2026.1871290)
Supplement: Supplementary file 7 [file Table_6.XLSX]

## Sheet: Recurrent_genes
Supplementary Data S7: Gene Level Findings
Gene	Number of individuals	Studies contributing to count	Risk context(s), if reported	Clinical/biological category	Interpretation in non-cryptogenic CP
COL4A1	12	Van Eyk (stroke-associated genes) (n=2); Chopra (n=1); Fehlings (n=4); Santana-Almansa (n=2); Thys (n=3)		Type IV collagen-related cerebrovascular/small-vessel disease	Biologically plausible primary or contributory finding in vascular/hemorrhagic presentations.
COL4A2	4	Wang (n=1); Van Eyk (stroke-associated genes) (n=3)	Prematurity	Type IV collagen-related cerebrovascular/small-vessel disease	Biologically plausible primary or contributory finding in vascular/hemorrhagic presentations.
MED12	3	Wang (n=3)	HIE/perinatal asphyxia	Syndromic neurodevelopmental disorder	Potential CP-overlap or co-occurring neurogenetic finding; requires phenotype concordance.
NOTCH1	3	Wang (n=2); Wang (n=1)	HIE/perinatal asphyxia; Prematurity	Developmental/vascular signaling pathway	Interpretation depends on phenotype and source-study adjudication.
AHDC1	2	Wang (n=2)	HIE/perinatal asphyxia	Syndromic neurodevelopmental disorder	Potential CP-overlap or co-occurring neurogenetic finding; requires phenotype concordance.
AP4M1	2	Wang (n=2)	HIE/perinatal asphyxia	Hereditary spastic paraplegia / neurodevelopmental disorder	May represent a CP mimic or overlapping motor neurogenetic disorder.
ASXL3	2	Wang (n=1); Pavelekova (n=1)	HIE/perinatal asphyxia	Syndromic neurodevelopmental disorder	Potential CP-overlap or co-occurring neurogenetic finding; requires phenotype concordance.
ATR	2	Wang (n=1); Wang (n=1)	HIE/perinatal asphyxia; Prematurity	DNA repair / neurodevelopmental disorder	Potential CP-overlap or co-occurring neurogenetic finding; requires phenotype concordance.
CHD4	2	Wang (n=1); Pavelekova (n=1)	Prematurity	Syndromic neurodevelopmental disorder	Potential CP-overlap or co-occurring neurogenetic finding; requires phenotype concordance.
CLCN4	2	Wang (n=2)	HIE/perinatal asphyxia	Ion-channel / X-linked neurodevelopmental disorder	Potential CP-overlap or co-occurring neurogenetic finding; requires phenotype concordance.
HUWE1	2	Wang (n=2)	HIE/perinatal asphyxia	X-linked neurodevelopmental disorder	Potential CP-overlap or co-occurring neurogenetic finding; requires phenotype concordance.
KCNH1	2	Wang (n=2)	HIE/perinatal asphyxia	Ion-channel / epileptic encephalopathy / neurodevelopmental disorder	Potential CP-overlap or co-occurring neurogenetic finding; requires phenotype concordance.
KCNQ2	2	Wang (n=2)	HIE/perinatal asphyxia	Ion-channel / epileptic encephalopathy / neurodevelopmental disorder	Potential CP-overlap or co-occurring neurogenetic finding; requires phenotype concordance.
KDM5C	2	Wang (n=2)	HIE/perinatal asphyxia	X-linked neurodevelopmental disorder	Potential CP-overlap or co-occurring neurogenetic finding; requires phenotype concordance.
PIGA	2	Wang (n=2)	HIE/perinatal asphyxia	X-linked neurodevelopmental / congenital disorder of glycosylation pathway	Potential CP-overlap or co-occurring neurogenetic finding; requires phenotype concordance.
SATB2	2	Chopra (n=1); Santana-Almansa (n=1)		Syndromic neurodevelopmental disorder	Potential CP-overlap or co-occurring neurogenetic finding; requires phenotype concordance.
SYNE1	2	Wang (n=2)	HIE/perinatal asphyxia	Ataxia / motor neurogenetic disorder	May represent a CP mimic or overlapping motor neurogenetic disorder.
THOC2	2	Wang (n=2)	HIE/perinatal asphyxia	X-linked neurodevelopmental disorder	Potential CP-overlap or co-occurring neurogenetic finding; requires phenotype concordance.
TUBB2B	2	Wang (n=2)	HIE/perinatal asphyxia	Tubulinopathy / cortical development disorder	Potential developmental brain disorder overlapping with CP phenotypes.
TUBG1	2	Wang (n=1); Wang (n=1)	HIE/perinatal asphyxia; Prematurity	Tubulinopathy / cortical development disorder	Potential developmental brain disorder overlapping with CP phenotypes.
UBE3A	2	Wang (n=1); Wang (n=1)	HIE/perinatal asphyxia; Prematurity	Syndromic neurodevelopmental disorder	Potential CP-overlap or co-occurring neurogenetic finding; requires phenotype concordance.
ZMYM2	2	Chopra (n=1); Santana-Almansa (n=1)		Neurodevelopmental disorder / uncertain CP relationship	Interpretation depends on source-study adjudication and phenotype concordance.

## Sheet: Gene_level_counts
Gene	Number of individuals	Studies contributing to count	Risk context
COL4A1	12	Van Eyk (stroke-associated genes) (n=2); Chopra (n=1); Fehlings (n=4); Santana-Almansa (n=2); Thys (n=3)
COL4A2	4	Wang (n=1); Van Eyk (stroke-associated genes) (n=3)	Prematurity
MED12	3	Wang (n=3)	HIE/perinatal asphyxia
NOTCH1	3	Wang (n=2); Wang (n=1)	HIE/perinatal asphyxia; Prematurity
AHDC1	2	Wang (n=2)	HIE/perinatal asphyxia
AP4M1	2	Wang (n=2)	HIE/perinatal asphyxia
ASXL3	2	Wang (n=1); Pavelekova (n=1)	HIE/perinatal asphyxia
ATR	2	Wang (n=1); Wang (n=1)	HIE/perinatal asphyxia; Prematurity
CHD4	2	Wang (n=1); Pavelekova (n=1)	Prematurity
CLCN4	2	Wang (n=2)	HIE/perinatal asphyxia
HUWE1	2	Wang (n=2)	HIE/perinatal asphyxia
KCNH1	2	Wang (n=2)	HIE/perinatal asphyxia
KCNQ2	2	Wang (n=2)	HIE/perinatal asphyxia
KDM5C	2	Wang (n=2)	HIE/perinatal asphyxia
PIGA	2	Wang (n=2)	HIE/perinatal asphyxia
SATB2	2	Chopra (n=1); Santana-Almansa (n=1)
SYNE1	2	Wang (n=2)	HIE/perinatal asphyxia
THOC2	2	Wang (n=2)	HIE/perinatal asphyxia
TUBB2B	2	Wang (n=2)	HIE/perinatal asphyxia
TUBG1	2	Wang (n=1); Wang (n=1)	HIE/perinatal asphyxia; Prematurity
UBE3A	2	Wang (n=1); Wang (n=1)	HIE/perinatal asphyxia; Prematurity
ZMYM2	2	Chopra (n=1); Santana-Almansa (n=1)
ADCY5	1	Fehlings (n=1)
ARHGAP31	1	Van Eyk (stroke-associated genes) (n=1)
ARHGEF9	1	Wang (n=1)	HIE/perinatal asphyxia
ARID2	1	Wang (n=1)	HIE/perinatal asphyxia
ASL	1	Wang (n=1)	HIE/perinatal asphyxia
ATL1	1	Wang (n=1)	HIE/perinatal asphyxia
ATP2B3	1	Wang (n=1)	HIE/perinatal asphyxia
ATRX	1	Wang (n=1)	HIE/perinatal asphyxia
AUTS2	1	Wang (n=1)	HIE/perinatal asphyxia
CACNA1A	1	Wang (n=1)	HIE/perinatal asphyxia
CACNA1D	1	Wang (n=1)	HIE/perinatal asphyxia
CACNA1G	1	Wang (n=1)	HIE/perinatal asphyxia
CAPN1	1	Wang (n=1)	HIE/perinatal asphyxia
CCDC22	1	Wang (n=1)	HIE/perinatal asphyxia
CEP152	1	Wang (n=1)	HIE/perinatal asphyxia
CEP290	1	Wang (n=1)	HIE/perinatal asphyxia
CHD7	1	Wang (n=1)	HIE/perinatal asphyxia
COL6A3	1	Wang (n=1)	HIE/perinatal asphyxia
CREBBP	1	Wang (n=1)	HIE/perinatal asphyxia
CTBP1	1	Wang (n=1)	HIE/perinatal asphyxia
CTCF	1	Wang (n=1)	HIE/perinatal asphyxia
CTNNB1	1	Wang (n=1)	Prematurity
CYP2U1	1	Wang (n=1)	HIE/perinatal asphyxia
DCC	1	Wang (n=1)	HIE/perinatal asphyxia
DLG4	1	Pavelekova (n=1)
DMD	1	Wang (n=1)	HIE/perinatal asphyxia
EEF1A2	1	Wang (n=1)	HIE/perinatal asphyxia
EHMT1	1	Wang (n=1)	HIE/perinatal asphyxia
ERLIN2	1	Fehlings (n=1)
EXOSC3	1	Fehlings (n=1)
F2	1	Van Eyk (stroke-associated genes) (n=1)
F8	1	Van Eyk (stroke-associated genes) (n=1)
FAM20C	1	Wang (n=1)	HIE/perinatal asphyxia
FGFR1	1	Wang (n=1)	HIE/perinatal asphyxia
FRMPD4	1	Wang (n=1)	HIE/perinatal asphyxia
FUS	1	Wang (n=1)	HIE/perinatal asphyxia
GALC	1	Wang (n=1)	HIE/perinatal asphyxia
GATAD2B	1	Fehlings (n=1)
GNAO1	1	Fehlings (n=1)
GNB1	1	Wang (n=1)	HIE/perinatal asphyxia
GRIN2A	1	Wang (n=1)	HIE/perinatal asphyxia
HPRT1	1	Wang (n=1)	HIE/perinatal asphyxia
ITPR1	1	Wang (n=1)	HIE/perinatal asphyxia
JAG1	1	Thys (n=1)
KAT6A	1	Wang (n=1)	HIE/perinatal asphyxia
KCNB1	1	Wang (n=1)	HIE/perinatal asphyxia
KCNQ5	1	Wang (n=1)	HIE/perinatal asphyxia
KDM3B	1	Fehlings (n=1)
KIDINS220	1	Wang (n=1)	HIE/perinatal asphyxia
KLHL15	1	Wang (n=1)	HIE/perinatal asphyxia
KLHL3	1	Van Eyk (stroke-associated genes) (n=1)
KMT2A	1	Wang (n=1)	HIE/perinatal asphyxia
L1CAM	1	Wang (n=1)	HIE/perinatal asphyxia
MACF1	1	Wang (n=1)	HIE/perinatal asphyxia
MBD5	1	Wang (n=1)	HIE/perinatal asphyxia
MECP2	1	Wang (n=1)	HIE/perinatal asphyxia
MED13L	1	Wang (n=1)	HIE/perinatal asphyxia
MEF2C	1	Fehlings (n=1)
NEFL	1	Pavelekova (n=1)
NF1	1	Van Eyk (stroke-associated genes) (n=1)
NFE2L2	1	Wang (n=1)	HIE/perinatal asphyxia
NKX2-6	1	Van Eyk (stroke-associated genes) (n=1)
PDE10A	1	Fehlings (n=1)
PHIP	1	Fehlings (n=1)
PHKA2	1	Fehlings (n=1)
PIDD1	1	Wang (n=1)	HIE/perinatal asphyxia
PIGN	1	Wang (n=1)	HIE/perinatal asphyxia
PIK3R2	1	Fehlings (n=1)
PLP1	1	Wang (n=1)	HIE/perinatal asphyxia
POLA1	1	Wang (n=1)	HIE/perinatal asphyxia
POLG	1	Wang (n=1)	HIE/perinatal asphyxia
PPM1D	1	Wang (n=1)	HIE/perinatal asphyxia
RASA1	1	Santana-Almansa (n=1)
RBM10	1	Wang (n=1)	HIE/perinatal asphyxia
RTTN	1	Wang (n=1)	HIE/perinatal asphyxia
SHROOM4	1	Wang (n=1)	HIE/perinatal asphyxia
SLC16A4	1	Wang (n=1)	HIE/perinatal asphyxia
SLC1A2	1	Wang (n=1)	HIE/perinatal asphyxia
SLC26A4	1	Wang (n=1)	HIE/perinatal asphyxia
SMARCA2	1	Wang (n=1)	HIE/perinatal asphyxia
SMC3	1	Wang (n=1)	HIE/perinatal asphyxia
SON	1	Wang (n=1)	HIE/perinatal asphyxia
SOX2	1	Fehlings (n=1)
TGM6	1	Wang (n=1)	HIE/perinatal asphyxia
TH	1	Fehlings (n=1)
TOR1A	1	Wang (n=1)	HIE/perinatal asphyxia
TRIP12	1	Fehlings (n=1)
TSHR	1	Wang (n=1)	HIE/perinatal asphyxia
TTN	1	Van Eyk (stroke-associated genes) (n=1)
TUBA1A	1	Fehlings (n=1)
TUBB4A	1	Wang (n=1)	HIE/perinatal asphyxia
ZDHHC9	1	Fehlings (n=1)
ZIC2	1	Fehlings (n=1)

## Sheet: Source_data_cleaned
Study	Risk context	Gene	Number of individuals
Wang	HIE/perinatal asphyxia	MED12	3
Wang	HIE/perinatal asphyxia	AHDC1	2
Wang	HIE/perinatal asphyxia	AP4M1	2
Wang	HIE/perinatal asphyxia	CLCN4	2
Wang	HIE/perinatal asphyxia	HUWE1	2
Wang	HIE/perinatal asphyxia	KCNH1	2
Wang	HIE/perinatal asphyxia	KCNQ2	2
Wang	HIE/perinatal asphyxia	KDM5C	2
Wang	HIE/perinatal asphyxia	NOTCH1	2
Wang	HIE/perinatal asphyxia	PIGA	2
Wang	HIE/perinatal asphyxia	SYNE1	2
Wang	HIE/perinatal asphyxia	THOC2	2
Wang	HIE/perinatal asphyxia	TUBB2B	2
Wang	HIE/perinatal asphyxia	ARHGEF9	1
Wang	HIE/perinatal asphyxia	ARID2	1
Wang	HIE/perinatal asphyxia	ASL	1
Wang	HIE/perinatal asphyxia	ASXL3	1
Wang	HIE/perinatal asphyxia	ATL1	1
Wang	HIE/perinatal asphyxia	ATP2B3	1
Wang	HIE/perinatal asphyxia	ATR	1
Wang	HIE/perinatal asphyxia	ATRX	1
Wang	HIE/perinatal asphyxia	AUTS2	1
Wang	HIE/perinatal asphyxia	CACNA1A	1
Wang	HIE/perinatal asphyxia	CACNA1D	1
Wang	HIE/perinatal asphyxia	CACNA1G	1
Wang	HIE/perinatal asphyxia	CAPN1	1
Wang	HIE/perinatal asphyxia	CCDC22	1
Wang	HIE/perinatal asphyxia	CEP152	1
Wang	HIE/perinatal asphyxia	CEP290	1
Wang	HIE/perinatal asphyxia	CHD7	1
Wang	HIE/perinatal asphyxia	COL6A3	1
Wang	HIE/perinatal asphyxia	CREBBP	1
Wang	HIE/perinatal asphyxia	CTBP1	1
Wang	HIE/perinatal asphyxia	CTCF	1
Wang	HIE/perinatal asphyxia	CYP2U1	1
Wang	HIE/perinatal asphyxia	DCC	1
Wang	HIE/perinatal asphyxia	DMD	1
Wang	HIE/perinatal asphyxia	EEF1A2	1
Wang	HIE/perinatal asphyxia	EHMT1	1
Wang	HIE/perinatal asphyxia	FAM20C	1
Wang	HIE/perinatal asphyxia	FGFR1	1
Wang	HIE/perinatal asphyxia	FRMPD4	1
Wang	HIE/perinatal asphyxia	FUS	1
Wang	HIE/perinatal asphyxia	GALC	1
Wang	HIE/perinatal asphyxia	GNB1	1
Wang	HIE/perinatal asphyxia	GRIN2A	1
Wang	HIE/perinatal asphyxia	HPRT1	1
Wang	HIE/perinatal asphyxia	ITPR1	1
Wang	HIE/perinatal asphyxia	KAT6A	1
Wang	HIE/perinatal asphyxia	KCNB1	1
Wang	HIE/perinatal asphyxia	KCNQ5	1
Wang	HIE/perinatal asphyxia	KIDINS220	1
Wang	HIE/perinatal asphyxia	KLHL15	1
Wang	HIE/perinatal asphyxia	KMT2A	1
Wang	HIE/perinatal asphyxia	L1CAM	1
Wang	HIE/perinatal asphyxia	MACF1	1
Wang	HIE/perinatal asphyxia	MBD5	1
Wang	HIE/perinatal asphyxia	MECP2	1
Wang	HIE/perinatal asphyxia	MED13L	1
Wang	HIE/perinatal asphyxia	NFE2L2	1
Wang	HIE/perinatal asphyxia	PIDD1	1
Wang	HIE/perinatal asphyxia	PIGN	1
Wang	HIE/perinatal asphyxia	PLP1	1
Wang	HIE/perinatal asphyxia	POLA1	1
Wang	HIE/perinatal asphyxia	POLG	1
Wang	HIE/perinatal asphyxia	PPM1D	1
Wang	HIE/perinatal asphyxia	RBM10	1
Wang	HIE/perinatal asphyxia	RTTN	1
Wang	HIE/perinatal asphyxia	SHROOM4	1
Wang	HIE/perinatal asphyxia	SLC16A4	1
Wang	HIE/perinatal asphyxia	SLC1A2	1
Wang	HIE/perinatal asphyxia	SLC26A4	1
Wang	HIE/perinatal asphyxia	SMARCA2	1
Wang	HIE/perinatal asphyxia	SMC3	1
Wang	HIE/perinatal asphyxia	SON	1
Wang	HIE/perinatal asphyxia	TGM6	1
Wang	HIE/perinatal asphyxia	TOR1A	1
Wang	HIE/perinatal asphyxia	TSHR	1
Wang	HIE/perinatal asphyxia	TUBB4A	1
Wang	HIE/perinatal asphyxia	TUBG1	1
Wang	HIE/perinatal asphyxia	UBE3A	1
Wang	Prematurity	CHD4	1
Wang	Prematurity	COL4A2	1
Wang	Prematurity	CTNNB1	1
Wang	Prematurity	NOTCH1	1
Wang	Prematurity	TUBG1	1
Wang	Prematurity	UBE3A	1
Wang	Prematurity	ATR	1
Jin		TOM1L2	1
Jin		HK2	1
Jin		EML5	1
Jin		TTN	1
Jin		ZFHX3	1
Jin		EPOR	1
Jin		STXBP2	1
Jin		COL5A3	1
Jin		DNAH2	1
Jin		SLIT1	1
Jin		LAMA3	1
Jin		GALNT10	1
Jin		ERBB3	1
Jin		GUCY1A3	1
Jin		TUBGCP2	1
Jin		SLCO1B3	1
Jin		USP6	1
Jin		CLUH	1
Jin		LAMA1	1
Jin		MCTP2	1
Jin		PROC	1
Jin		NRCAM	1
Jin		NELFA	1
Jin		ST8SIA5	1
Jin		SDK2	1
Jin		SPG11	1
Jin		LRRK2	1
Jin		ADGRV1	1
Jin		ARHGAP32	1
Jin		CFAP46	1
Jin		CPAMD8	1
Jin		IGF2BP3	1
Jin		MBP	1
Jin		SLC22A24	1
Jin		STOM	1
Jin		TMEM201	1
Jin		TMX2	1
Jin		ZP1	1
Jin		STK31	1
Jin		CHD3	1
Jin		ARHGEF4	1
Jin		DIS3L2	1
Jin		EIF5B	1
Jin		SPP1	1
Jin		KIAA0368	1
Jin		VPS13C	1
Jin		KDM6B	1
Jin		TBC1D17	1
Jin		HSPG2	1
Jin		KIF7	1
Jin		ZNF554	1
Jin		CDH11	1
Jin		NEB	1
Jin		DNAH3	1
Jin		C14orf80	1
May		ATM
May		SMARCB1
May		ZSWIM6
May		SCN2A
May		GNAO1
May		MECP2
May		PANK2
May		SCN1A
May		COL4A1
May		DOCK6
May		COL12A1
May		GARS1
May		ABCD1
May		MFN2
May		TENM4
May		CSMD1
Van Eyk (stroke-associated genes)		F8	1
Van Eyk (stroke-associated genes)		F2	1
Van Eyk (stroke-associated genes)		PROC/PDGFRB	1
Van Eyk (stroke-associated genes)		COL4A1	2
Van Eyk (stroke-associated genes)		COL4A2	3
Van Eyk (stroke-associated genes)		TTN	1
Van Eyk (stroke-associated genes)		NKX2-6	1
Van Eyk (stroke-associated genes)		ARHGAP31	1
Van Eyk (stroke-associated genes)		KLHL3	1
Van Eyk (stroke-associated genes)		NF1	1
Van Eyk (stroke-associated genes)		CLCN1/CFTR	1
Van Eyk (stroke-associated genes)		CLCN2/CACNA1C	1
Chopra		COL4A1	1
Chopra		ZMYM2	1
Chopra		SATB2	1
Fehlings		ADCY5	1
Fehlings		COL4A1	4
Fehlings		ERLIN2	1
Fehlings		EXOSC3	1
Fehlings		GATAD2B	1
Fehlings		GNAO1	1
Fehlings		KDM3B	1
Fehlings		MEF2C	1
Fehlings		PDE10A	1
Fehlings		PHIP	1
Fehlings		PHKA2	1
Fehlings		PIK3R2	1
Fehlings		SOX2	1
Fehlings		TH	1
Fehlings		TRIP12	1
Fehlings		TUBA1A	1
Fehlings		ZDHHC9	1
Fehlings		ZIC2	1
Pavelekova		ASXL3	1
Pavelekova		CHD4	1
Pavelekova		NEFL	1
Pavelekova		DLG4	1
Pavelekova		IRF2BPL+CACNA1A	1
Santana-Almansa		SATB2	1
Santana-Almansa		ZMYM2	1
Santana-Almansa		COL4A1	2
Santana-Almansa		RASA1	1
Thys		COL4A1	3
Thys		12pter	1
Thys		JAG1	1

## Sheet: Excluded_or_uncertain
Study	Entry	Number of individuals	Reason for exclusion from recurrent-gene count
Jin	TOM1L2	1	Excluded from recurrent-gene count: qualitative-only burden/enrichment/predicted damaging data
Jin	HK2	1	Excluded from recurrent-gene count: qualitative-only burden/enrichment/predicted damaging data
Jin	EML5	1	Excluded from recurrent-gene count: qualitative-only burden/enrichment/predicted damaging data
Jin	TTN	1	Excluded from recurrent-gene count: qualitative-only burden/enrichment/predicted damaging data
Jin	ZFHX3	1	Excluded from recurrent-gene count: qualitative-only burden/enrichment/predicted damaging data
Jin	EPOR	1	Excluded from recurrent-gene count: qualitative-only burden/enrichment/predicted damaging data
Jin	STXBP2	1	Excluded from recurrent-gene count: qualitative-only burden/enrichment/predicted damaging data
Jin	COL5A3	1	Excluded from recurrent-gene count: qualitative-only burden/enrichment/predicted damaging data
Jin	DNAH2	1	Excluded from recurrent-gene count: qualitative-only burden/enrichment/predicted damaging data
Jin	SLIT1	1	Excluded from recurrent-gene count: qualitative-only burden/enrichment/predicted damaging data
Jin	LAMA3	1	Excluded from recurrent-gene count: qualitative-only burden/enrichment/predicted damaging data
Jin	GALNT10	1	Excluded from recurrent-gene count: qualitative-only burden/enrichment/predicted damaging data
Jin	ERBB3	1	Excluded from recurrent-gene count: qualitative-only burden/enrichment/predicted damaging data
Jin	GUCY1A3	1	Excluded from recurrent-gene count: qualitative-only burden/enrichment/predicted damaging data
Jin	TUBGCP2	1	Excluded from recurrent-gene count: qualitative-only burden/enrichment/predicted damaging data
Jin	SLCO1B3	1	Excluded from recurrent-gene count: qualitative-only burden/enrichment/predicted damaging data
Jin	USP6	1	Excluded from recurrent-gene count: qualitative-only burden/enrichment/predicted damaging data
Jin	CLUH	1	Excluded from recurrent-gene count: qualitative-only burden/enrichment/predicted damaging data
Jin	LAMA1	1	Excluded from recurrent-gene count: qualitative-only burden/enrichment/predicted damaging data
Jin	MCTP2	1	Excluded from recurrent-gene count: qualitative-only burden/enrichment/predicted damaging data
Jin	PROC	1	Excluded from recurrent-gene count: qualitative-only burden/enrichment/predicted damaging data
Jin	NRCAM	1	Excluded from recurrent-gene count: qualitative-only burden/enrichment/predicted damaging data
Jin	NELFA	1	Excluded from recurrent-gene count: qualitative-only burden/enrichment/predicted damaging data
Jin	ST8SIA5	1	Excluded from recurrent-gene count: qualitative-only burden/enrichment/predicted damaging data
Jin	SDK2	1	Excluded from recurrent-gene count: qualitative-only burden/enrichment/predicted damaging data
Jin	SPG11	1	Excluded from recurrent-gene count: qualitative-only burden/enrichment/predicted damaging data
Jin	LRRK2	1	Excluded from recurrent-gene count: qualitative-only burden/enrichment/predicted damaging data
Jin	ADGRV1	1	Excluded from recurrent-gene count: qualitative-only burden/enrichment/predicted damaging data
Jin	ARHGAP32	1	Excluded from recurrent-gene count: qualitative-only burden/enrichment/predicted damaging data
Jin	CFAP46	1	Excluded from recurrent-gene count: qualitative-only burden/enrichment/predicted damaging data
Jin	CPAMD8	1	Excluded from recurrent-gene count: qualitative-only burden/enrichment/predicted damaging data
Jin	IGF2BP3	1	Excluded from recurrent-gene count: qualitative-only burden/enrichment/predicted damaging data
Jin	MBP	1	Excluded from recurrent-gene count: qualitative-only burden/enrichment/predicted damaging data
Jin	SLC22A24	1	Excluded from recurrent-gene count: qualitative-only burden/enrichment/predicted damaging data
Jin	STOM	1	Excluded from recurrent-gene count: qualitative-only burden/enrichment/predicted damaging data
Jin	TMEM201	1	Excluded from recurrent-gene count: qualitative-only burden/enrichment/predicted damaging data
Jin	TMX2	1	Excluded from recurrent-gene count: qualitative-only burden/enrichment/predicted damaging data
Jin	ZP1	1	Excluded from recurrent-gene count: qualitative-only burden/enrichment/predicted damaging data
Jin	STK31	1	Excluded from recurrent-gene count: qualitative-only burden/enrichment/predicted damaging data
Jin	CHD3	1	Excluded from recurrent-gene count: qualitative-only burden/enrichment/predicted damaging data
Jin	ARHGEF4	1	Excluded from recurrent-gene count: qualitative-only burden/enrichment/predicted damaging data
Jin	DIS3L2	1	Excluded from recurrent-gene count: qualitative-only burden/enrichment/predicted damaging data
Jin	EIF5B	1	Excluded from recurrent-gene count: qualitative-only burden/enrichment/predicted damaging data
Jin	SPP1	1	Excluded from recurrent-gene count: qualitative-only burden/enrichment/predicted damaging data
Jin	KIAA0368	1	Excluded from recurrent-gene count: qualitative-only burden/enrichment/predicted damaging data
Jin	VPS13C	1	Excluded from recurrent-gene count: qualitative-only burden/enrichment/predicted damaging data
Jin	KDM6B	1	Excluded from recurrent-gene count: qualitative-only burden/enrichment/predicted damaging data
Jin	TBC1D17	1	Excluded from recurrent-gene count: qualitative-only burden/enrichment/predicted damaging data
Jin	HSPG2	1	Excluded from recurrent-gene count: qualitative-only burden/enrichment/predicted damaging data
Jin	KIF7	1	Excluded from recurrent-gene count: qualitative-only burden/enrichment/predicted damaging data
Jin	ZNF554	1	Excluded from recurrent-gene count: qualitative-only burden/enrichment/predicted damaging data
Jin	CDH11	1	Excluded from recurrent-gene count: qualitative-only burden/enrichment/predicted damaging data
Jin	NEB	1	Excluded from recurrent-gene count: qualitative-only burden/enrichment/predicted damaging data
Jin	DNAH3	1	Excluded from recurrent-gene count: qualitative-only burden/enrichment/predicted damaging data
Jin	C14orf80	1	Excluded from recurrent-gene count: qualitative-only burden/enrichment/predicted damaging data
May	ATM		Excluded from recurrent-gene count: exact number of individuals per gene not provided; No extractable numeric count
May	SMARCB1		Excluded from recurrent-gene count: exact number of individuals per gene not provided; No extractable numeric count
May	ZSWIM6		Excluded from recurrent-gene count: exact number of individuals per gene not provided; No extractable numeric count
May	SCN2A		Excluded from recurrent-gene count: exact number of individuals per gene not provided; No extractable numeric count
May	GNAO1		Excluded from recurrent-gene count: exact number of individuals per gene not provided; No extractable numeric count
May	MECP2		Excluded from recurrent-gene count: exact number of individuals per gene not provided; No extractable numeric count
May	PANK2		Excluded from recurrent-gene count: exact number of individuals per gene not provided; No extractable numeric count
May	SCN1A		Excluded from recurrent-gene count: exact number of individuals per gene not provided; No extractable numeric count
May	COL4A1		Excluded from recurrent-gene count: exact number of individuals per gene not provided; No extractable numeric count
May	DOCK6		Excluded from recurrent-gene count: exact number of individuals per gene not provided; No extractable numeric count
May	COL12A1		Excluded from recurrent-gene count: exact number of individuals per gene not provided; No extractable numeric count
May	GARS1		Excluded from recurrent-gene count: exact number of individuals per gene not provided; No extractable numeric count
May	ABCD1		Excluded from recurrent-gene count: exact number of individuals per gene not provided; No extractable numeric count
May	MFN2		Excluded from recurrent-gene count: exact number of individuals per gene not provided; No extractable numeric count
May	TENM4		Excluded from recurrent-gene count: exact number of individuals per gene not provided; No extractable numeric count
May	CSMD1		Excluded from recurrent-gene count: exact number of individuals per gene not provided; No extractable numeric count
Van Eyk (stroke-associated genes)	PROC/PDGFRB	1	Composite gene entry; not split for recurrent-gene count without source-level confirmation
Van Eyk (stroke-associated genes)	CLCN1/CFTR	1	Composite gene entry; not split for recurrent-gene count without source-level confirmation
Van Eyk (stroke-associated genes)	CLCN2/CACNA1C	1	Composite gene entry; not split for recurrent-gene count without source-level confirmation
Pavelekova	IRF2BPL+CACNA1A	1	Composite gene entry; not split for recurrent-gene count without source-level confirmation
Thys	12pter	1	Cytogenetic/region entry rather than gene symbol
